# Supplementary material for: Adherence to the Japanese Food Guide: The Association between Three Scoring Systems and Cardiometabolic Risks in Japanese Adolescents
Source: Nutrients. 2021 Dec 23;14(1):43. doi: 10.3390/nu14010043 (PMC8746488; doi:10.3390/nu14010043)
Supplement: Supplementary file 1 [file nutrients-14-00043-s001.zip]

Archive with 1 entries (1 files):
- nutrients-1514652-supplementary.pdf
